# Supplementary material for: The B-Cell-Specific Ablation of B4GALT1 Reduces Cancer Formation and Reverses the Changes in Serum IgG Glycans during the Induction of Mouse Hepatocellular Carcinoma
Source: Cancers (Basel). 2022 Mar 4;14(5):1333. doi: 10.3390/cancers14051333 (PMC8909634; doi:10.3390/cancers14051333)
Supplement: Supplementary file 1 [file cancers-14-01333-s001.zip]

Archive with 1 entries (1 files):
- cancers-1605514-supplementary.pdf
